# Supplementary material for: A Label-Free Colorimetric Aptasensor for Flavokavain B Detection
Source: Sensors (Basel). 2025 Jan 19;25(2):569. doi: 10.3390/s25020569 (PMC11768667; doi:10.3390/s25020569)
Supplement: Supplementary file 1 [file sensors-25-00569-s001.zip]

Archive with 1 entries (1 files):
- sensors-3404015-supplementary.pdf
